# Supplementary material for: Control of the Inflammatory Macrophage Transcriptional Signature by miR-155
Source: PLoS One. 2016 Jul 22;11(7):e0159724. doi: 10.1371/journal.pone.0159724 (PMC4957803; doi:10.1371/journal.pone.0159724)
Supplement: S3 Table — (XLSX) [file pone.0159724.s004.xlsx]

## Sheet: Table S3
Table S3. M1 macrophage markers compared between WT M1vs. WT M0 and KO M1 vs. KO M0 macrophages
Name	Description	Fold Change WTM1 vs WTM0	Fold Change KOM1 vs KOM0	p-value WTM1 vs. WTM0	p-value KOM1 vs. KOM0		Mean Class Expr KOM0	Mean Class Expr KOM1	Mean Class Expr WTM0	Mean Class Expr WTM1
1450297_at	interleukin 6, Il6	262.052	3.969	0.0450738	0.213183		10.51	41.71	8.96	2347.99
1419530_at	interleukin 12b, Il12b	130.007	1.327	0.0116312	0.228051		15.95	21.16	16	2080.12
1449497_at	interleukin 12b, Il12b	114.729	1.349	0.014875	0.322757		12.6	17	13.17	1510.98
1418652_at	chemokine (C-X-C motif) ligand 9, Cxcl9	103.612	91.83	0.000481242	0.0444156		37.88	3478.52	38.05	3942.44
1449399_a_at	interleukin 1 beta, Il1b	85.454	39.529	0.00251635	0.0556762		117.24	4634.43	105.01	8973.53
1419697_at	chemokine (C-X-C motif) ligand 11, Cxcl11	21.517	30.368	0.0386666	0.301382		23.86	724.57	23.52	506.09
1423466_at	chemokine (C-C motif) receptor 7, Ccr7	17.475	1.522	0.0366698	0.108504		25.2	38.35	26.53	463.6
1422053_at	inhibin beta-A, Inhba	17.412	1.404	0.0351767	0.202146		67.72	95.08	61.48	1070.5
1418930_at	chemokine (C-X-C motif) ligand 10, Cxcl10	7.948	10.596	0.000213066	0.421004		447.86	4745.4	414.68	3295.84
1416432_at	6-phosphofructo-2-kinase/fructose-2,6-biphosphatase 3, Pfkfb3	5.811	6.531	0.00164732	0.00206		299.34	1955.13	264.61	1537.71
1448681_at	interleukin 15 receptor, alpha chain, Il15ra	5.652	4.985	2.13929e-05	0.271609		102.47	510.85	85.55	483.53
1434015_at	solute carrier family 2 (facilitated glucose transporter), member 6, Slc2a6	5.148	2.625	0.00240456	0.0278889		326.52	857.11	326.09	1678.85
1420393_at	nitric oxide synthase 2, inducible, Nos2	4.891	1.26	0.0329388	0.135751		37.81	47.65	38.28	187.23
1419607_at	tumor necrosis factor, Tnf	4.824	1.89	0.00447574	0.480358		193.43	365.52	174.14	840.12
1422397_a_at	interleukin 15 receptor, alpha chain, Il15ra	4.324	3.13	0.0004523	0.306029		52.87	165.47	43.77	189.28
1417785_at	phospholipase A1 member A, Pla1a	4.207	1.607	0.00256424	0.0196013		29.09	46.75	21.69	91.24
1456907_at	chemokine (C-X-C motif) ligand 9, Cxcl9	3.73	2.195	0.00193621	0.094736		14.68	32.22	12.45	46.44
1421392_a_at	baculoviral IAP repeat-containing 3, Birc3	3.595	3.151	4.32077e-05	0.0755812		549.59	1731.85	450.56	1619.84
1456676_a_at	6-phosphofructo-2-kinase/fructose-2,6-biphosphatase 3, Pfkfb3	3.595	2.952	0.0208408	0.0303855		61.32	181.04	57.16	205.49
1453721_a_at	solute carrier family 31, member 2, Slc31a2	3.379	1.977	2.09714e-05	0.154668		1552.5	3069.13	1297.64	4384.13
1449858_at	CD86 antigen, Cd86	2.975	1.369	0.00114262	0.264319		545.17	746.2	517.28	1538.65
1416654_at	solute carrier family 31, member 2, Slc31a2	2.882	1.945	7.35019e-06	0.0783019		1073.68	2088.35	971.13	2798.93
1460251_at	Fas (TNF receptor superfamily member 6), Fas	2.459	1.607	0.0230211	0.0860455		67.88	109.07	63.43	155.95
1418126_at	chemokine (C-C motif) ligand 5, Ccl5	2.179	2.94	0.000456007	0.00435902		6948.71	20427.4	9273.87	20203.7
1420404_at	CD86 antigen, Cd86	1.417	0.887	0.00603596	0.5289		320.79	284.69	311.08	440.89
