# Supplementary material for: Control of the Inflammatory Macrophage Transcriptional Signature by miR-155
Source: PLoS One. 2016 Jul 22;11(7):e0159724. doi: 10.1371/journal.pone.0159724 (PMC4957803; doi:10.1371/journal.pone.0159724)
Supplement: S5 Table — (XLSX) [file pone.0159724.s006.xlsx]

## Sheet: Table S5
Table S5. miR-155 targets down-regulated in WT M1 vs. WT M0
Name	Description	Fold Change WTM1vsWTM0	Fold Change KOM1vsKOM0	Fold Change KOM1 vs. WTM1	p-value WTM1 vs. WTM0	p-value KOM1 vs. KOM0	p-value KOM1 vs. WTM1		Mean Class Expr KOM0	Mean Class Expr KOM1	Mean Class Expr WTM0	Mean Class Expr WTM1
1448929_at	coagulation factor XIII, A1 subunit, F13a1	0.189	0.503	3.713	0.0332632	0.406338	0.0761174		478.07	240.52	342.55	64.77
1440831_at	BTB and CNC homology 1, Bach1	0.397	1.085	2.95	0.000318839	0.559307	0.00818984		1018.23	1104.57	942.89	374.49
1447849_s_at	avian musculoaponeurotic fibrosarcoma (v-maf) AS42 oncogene homolog, Maf	0.161	0.492	2.918	0.002447	0.023131	0.0220506		1861.81	915.78	1944.12	313.84
1423924_s_at	tetraspanin 14, Tspan14	0.537	1.356	2.652	0.000131517	0.0278412	0.000776981		1093.25	1482.2	1039.9	558.82
1449175_at	G-protein coupled receptor 65, Gpr65	0.522	1.351	2.576	0.0102857	0.0553194	0.00513168		530.06	716.06	532.84	277.94
1422697_s_at	jumonji, AT rich interactive domain 2, Jarid2	0.637	1.866	2.562	0.00148555	0.00223901	2.2529e-06		123.31	230.05	140.93	89.8
1416390_at	regulator of chromosome condensation (RCC1) and BTB (POZ) domain containing protein 2, Rcbtb2	0.195	0.448	2.555	0.0149982	0.106575	0.00992986		126.19	56.56	113.49	22.14
1429428_at	transcription factor 7-like 2, T-cell specific, HMG-box, Tcf7l2	0.486	1.408	2.523	0.00340208	0.267248	0.050023		83.5	117.58	95.9	46.6
1448475_at	olfactomedin-like 3, Olfml3	0.96	3.11	2.389	0.858813	0.0507764	0.0349947		59.17	183.99	80.19	77.02
1451716_at	v-maf musculoaponeurotic fibrosarcoma oncogene family, protein B (avian), Mafb	0.374	0.911	2.37	0.000135883	0.599651	0.0385417		1637.95	1491.39	1684.04	629.25
1426236_a_at	glutamate-ammonia ligase (glutamine synthetase), Glul	0.259	0.562	2.204	0.00207871	0.0360107	0.0263974		1375.19	772.24	1352.89	350.36
1417813_at	inhibitor of kappaB kinase epsilon, Ikbke	0.801	1.73	2.148	0.0780398	0.0729905	0.0237344		1146.95	1984.06	1152.88	923.57
1452416_at	interleukin 6 receptor, alpha, Il6ra	0.488	1.211	2.139	0.00126413	0.441087	0.0161717		512.92	621.39	595.82	290.49
1418110_a_at	inositol polyphosphate-5-phosphatase D, Inpp5d	0.638	1.342	2.113	0.00120266	0.00529616	0.000229525		1695.9	2276.73	1689.68	1077.44
1455030_at	protein tyrosine phosphatase, receptor type, J, Ptprj	0.499	1.096	2.086	0.00823388	0.433559	0.0103094		627.87	688.11	660.62	329.85
1460709_a_at	HLA-B associated transcript 5, Bat5	0.513	1.1	2.07	0.00272593	0.261333	0.00145009		597.4	657.08	618.53	317.37
1434325_x_at	protein kinase, cAMP dependent regulatory, type I beta, Prkar1b	0.612	1.294	2.052	0.0078882	0.28319	0.0311106		51.16	66.19	52.7	32.25
1419276_at	ectonucleotide pyrophosphatase/phosphodiesterase 1, Enpp1	0.218	0.422	2.034	0.000223541	0.0325795	0.00997776		125.7	53.03	119.77	26.07
1450332_s_at	flavin containing monooxygenase 5, Fmo5	0.332	0.634	1.936	0.000594733	0.207549	0.119349		77.71	49.28	76.7	25.45
1450036_at	serum/glucocorticoid regulated kinase 3, Sgk3	0.523	0.974	1.936	0.000231911	0.881448	0.0507054		669.69	652.52	644.12	337.13
1434162_at	RIKEN cDNA 2700078E11 gene, 2700078E11Rik	0.414	0.755	1.89	5.05138e-06	0.0253703	0.000560207		1055.6	796.75	1018.84	421.46
1434720_at	zinc finger protein 652, Zfp652	0.569	0.966	1.881	0.0271246	0.848893	0.0686994		38.96	37.63	35.15	20.01
1450853_at	transducin-like enhancer of split 4, homolog of Drosophila E(spl), Tle4	0.606	1.131	1.852	0.00099344	0.527609	0.0516414		515.51	583.13	519.43	314.93
1453003_at	sortilin-related receptor, LDLR class A repeats-containing, Sorl1	0.513	1.115	1.806	0.00111176	0.653005	0.094816		85.49	95.36	103.03	52.81
1426708_at	anthrax toxin receptor 2, Antxr2	0.633	1.116	1.749	0.0299857	0.612476	0.0928204		877.38	978.88	883.56	559.68
1433618_at	RIKEN cDNA C330006A16 gene, C330006A16Rik	0.914	1.541	1.716	0.285129	0.0520328	0.0139807		199.61	307.67	196.26	179.33
1423370_a_at	casein kinase 1, gamma 2, Csnk1g2	0.69	1.172	1.679	0.0033473	0.274189	0.0316233		354.24	415.03	358.09	247.13
1454731_at	myosin X, Myo10	0.565	0.95	1.657	0.000798292	0.347334	0.00591125		441.02	418.8	446.88	252.67
1423317_at	RIKEN cDNA 3110001D03 gene, 3110001D03Rik	0.465	0.746	1.644	0.000122886	0.0400146	0.00399006		1969.08	1468.88	1921.83	893.36
1455078_at	hypothetical protein LOC100504120 /// slingshot homolog 2 (Drosophila), LOC100504120 /// Ssh2	0.753	1.543	1.641	0.0371655	0.16729	0.108929		432.54	667.38	540.03	406.65
1417847_at	Unc-51 like kinase 2 (C. elegans), Ulk2	0.504	0.757	1.636	0.0141867	0.00315828	0.00155307		346.42	262.14	317.76	160.24
1448600_s_at	vav 3 oncogene, Vav3	0.343	0.523	1.634	0.00218024	0.0274257	0.0771041		562.7	294.53	525.25	180.3
1418840_at	programmed cell death 4, Pdcd4	0.51	0.678	1.595	0.00141672	0.29093	0.348137		386.97	262.31	322.27	164.49
1434148_at	transcription factor 4, Tcf4	0.432	0.839	1.592	0.000673064	0.522894	0.191767		272.39	228.41	332.29	143.48
1438195_at	glycerol-3-phosphate dehydrogenase 1-like, Gpd1l	0.558	0.802	1.592	0.000655646	0.0384802	0.00602244		408.47	327.61	368.85	205.74
1435169_at	RIKEN cDNA A930001N09 gene, A930001N09Rik	0.591	0.868	1.581	0.0027266	0.217323	0.0320424		185.06	160.7	172.03	101.65
1459860_x_at	tripartite motif-containing 2, Trim2	0.45	0.813	1.547	0.0095699	0.571282	0.38803		16.89	13.74	19.73	8.88
1436191_at	AT rich interactive domain 4A (RBP1-like), Arid4a	0.651	0.914	1.54	0.0278718	0.738613	0.234511		86.34	78.91	78.74	51.24
1451743_at	DNA segment, Chr 19, Wayne State University 162, expressed, D19Wsu162e	0.695	1.025	1.54	0.0703527	0.607306	0.00273421		345.03	353.58	330.37	229.55
1433986_at	cDNA sequence BC024659, BC024659	0.678	0.953	1.533	0.00392159	0.616477	0.0360184		430.84	410.64	394.83	267.89
1416406_at	phosphoprotein enriched in astrocytes 15A, Pea15a	0.488	0.663	1.528	0.00038072	0.0331265	0.0303297		1206.84	800.26	1072.85	523.72
1434548_at	serine incorporator 3, Serinc3	0.533	0.751	1.518	0.00160839	0.0232152	0.0010096		1180.63	886.51	1095.24	584.05
1434348_at	fasciculation and elongation protein zeta 2 (zygin II), Fez2	0.753	1.115	1.514	0.00890243	0.660577	0.195338		761.29	848.53	743.66	560.31
1419140_at	activin receptor IIB, Acvr2b	0.775	1.466	1.51	0.00911871	0.134374	0.0818071		27.61	40.47	34.59	26.8
1435187_at	hypothetical LOC100502591, LOC100502591	0.574	0.747	1.503	0.00472594	0.12286	0.101131		171.94	128.5	149.01	85.51
1436026_at	zinc finger protein 703, Zfp703	0.523	0.984	1.496	0.000535099	0.897144	0.0670041		520.99	512.42	654.9	342.64
1423050_s_at	heterogeneous nuclear ribonucleoprotein U, Hnrnpu	0.599	0.778	1.495	0.00492092	0.10533	0.0658053		1012.43	787.95	879.58	527.21
1419272_at	myeloid differentiation primary response gene 88, Myd88	0.93	1.515	1.494	0.451697	0.0599697	0.048838		2164.15	3278.04	2359.34	2194.63
1423593_a_at	colony stimulating factor 1 receptor, Csf1r	0.726	1.05	1.492	0.0230453	0.679278	0.045226		5851.84	6143.6	5673.65	4118.76
1428524_at	cysteinyl-tRNA synthetase 2 (mitochondrial)(putative), Cars2	0.777	1.088	1.492	0.035963	0.465164	0.041092		221.83	241.26	207.96	161.65
1435077_at	additional sex combs like 1 (Drosophila), Asxl1	0.725	1.029	1.484	0.0247107	0.840508	0.0833271		259.19	266.68	247.98	179.7
1458897_at	uronyl-2-sulfotransferase, Ust	0.705	0.932	1.483	0.0946681	0.502107	0.00635104		172.22	160.53	153.61	108.23
1416103_at	tyrosine 3-monooxygenase/tryptophan 5-monooxygenase activation protein, zeta polypeptide, Ywhaz	0.772	0.97	1.482	0.00720689	0.812629	0.0498867		260.11	252.4	220.54	170.31
1418747_at	SFFV proviral integration 1, Sfpi1	0.951	1.468	1.481	0.501454	0.0980551	0.0591608		2267.01	3328.75	2364.71	2248.23
1418535_at	ral guanine nucleotide dissociation stimulator,-like 1, Rgl1	0.791	1.23	1.479	0.0820465	0.397197	0.154026		76.82	94.47	80.8	63.89
1431179_at	ectonucleoside triphosphate diphosphohydrolase 7, Entpd7	0.697	1.057	1.478	0.00463556	0.620363	0.0362364		193.33	204.29	198.24	138.24
1433522_at	protein serine kinase H1, Pskh1	0.827	1.313	1.473	0.00320011	0.0660196	0.002849		295.49	387.84	318.35	263.36
1441542_at	dystrophin related protein 2, Drp2	0.948	1.307	1.464	0.650267	0.0549944	0.00453639		14.81	19.35	13.95	13.22
1416958_at	nuclear receptor subfamily 1, group D, member 2, Nr1d2	0.433	0.55	1.462	4.7028e-05	0.140925	0.407514		693	381.29	602.2	260.77
1434967_at	zinc finger, SWIM domain containing 6, Zswim6	0.859	1.297	1.46	0.0739644	0.0449131	0.00949756		739.62	959.23	764.91	657.22
1438861_at	basonuclin 2, Bnc2	0.894	1.369	1.459	0.412926	0.14885	0.0842713		16.53	22.63	17.35	15.51
1454980_at		0.834	1.141	1.455	0.0173719	0.0879083	0.00573575		182.43	208.09	171.56	143.01
1450992_a_at	Meis homeobox 1, Meis1	0.751	1.123	1.441	0.00161998	0.327522	0.0216058		18.36	20.61	19.05	14.3
1426397_at	transforming growth factor, beta receptor II, Tgfbr2	0.597	0.858	1.436	0.0189307	0.0816134	0.000542702		1887.96	1619.77	1889.49	1128
1434386_at	ATPase, Ca++-sequestering, Atp2c1	0.825	1.051	1.434	0.136715	0.693359	0.0675759		253.88	266.89	225.44	186.07
1436865_at	solute carrier family 26, member 11, Slc26a11	0.539	0.796	1.429	2.7877e-05	0.314373	0.0437101		356.51	283.77	368.4	198.51
1428657_at	ras responsive element binding protein 1, Rreb1	0.66	1.084	1.425	0.00219606	0.444968	0.0186979		362.62	392.91	417.55	275.73
1426589_at	growth factor receptor bound protein 2-associated protein 3, Gab3	0.437	0.65	1.422	0.00954923	0.0378378	0.0173743		121.46	78.92	127.09	55.5
1415976_a_at	calcium regulated heat stable protein 1, Carhsp1	0.677	0.932	1.419	0.00050672	0.472845	0.0360524		373.47	348.07	362.26	245.3
1442792_x_at	RIKEN cDNA 4930471M23 gene, 4930471M23Rik	0.794	1.078	1.419	0.0597809	0.731704	0.168593		15.5	16.71	14.83	11.78
1423356_at	synaptosomal-associated protein 29, Snap29	0.728	1.04	1.417	0.0504714	0.620992	0.0494515		184.6	191.96	186.07	135.43
1420875_at	twinfilin, actin-binding protein, homolog 1 (Drosophila), Twf1	0.762	1.059	1.411	0.0108706	0.456105	0.0127724		1786.99	1893.11	1761.15	1341.23
1435896_at	sideroflexin 2, Sfxn2	0.701	1.015	1.409	0.0386361	0.931699	0.178809		219.75	223.02	225.91	158.33
1455785_at	potassium voltage-gated channel, shaker-related subfamily, member 1, Kcna1	0.914	1.2	1.406	0.239813	0.313079	0.00654018		17.77	21.32	16.59	15.16
1428914_at	SH3 and PX domains 2A, Sh3pxd2a	0.429	0.704	1.4	0.00097976	0.158132	0.198235		333.33	234.58	390.6	167.61
1435375_at	family with sequence similarity 105, member A, Fam105a	0.797	1.035	1.397	0.0582414	0.850978	0.183238		1087.07	1124.77	1009.82	805.08
1438431_at	ATP-binding cassette, sub-family D (ALD), member 2, Abcd2	0.726	0.739	1.39	0.0205224	0.25022	0.264078		73.08	53.97	53.51	38.83
1434232_a_at	RIKEN cDNA 2610030H06 gene, 2610030H06Rik	0.437	0.595	1.389	0.0002372	0.0236163	0.0454026		301.53	179.28	295.51	129.07
1423747_a_at	pyruvate dehydrogenase kinase, isoenzyme 1, Pdk1	0.477	0.623	1.385	0.00219738	0.144265	0.363721		420.44	261.95	396.21	189.19
1416511_a_at	CDC42 effector protein (Rho GTPase binding) 4, Cdc42ep4	0.816	1.218	1.384	0.064859	0.0274825	0.0150843		114.14	139	123.02	100.42
1417575_at	OTU domain, ubiquitin aldehyde binding 2, Otub2	0.907	1.243	1.383	0.503996	0.526855	0.376542		73.49	91.37	72.86	66.06
1426239_s_at	arrestin, beta 2, Arrb2	0.863	1.428	1.378	0.0530322	0.0256185	0.00894047		1746.81	2494.47	2098.27	1810.05
1433581_at	RIKEN cDNA 1190002N15 gene, 1190002N15Rik	0.421	0.542	1.377	0.00174725	0.016083	0.0916737		213.56	115.74	199.44	84.06
1438075_at	fem-1 homolog c (C.elegans), Fem1c	0.698	0.899	1.373	0.0214344	0.296482	0.0755863		247.75	222.7	232.52	162.24
1422018_at	human immunodeficiency virus type I enhancer binding protein 2, Hivep2	0.761	1.053	1.37	0.140662	0.795514	0.208369		19.11	20.12	19.31	14.69
1455501_at	solute carrier family 2 (facilitated glucose transporter), member 12, Slc2a12	0.827	1.104	1.366	0.143958	0.553414	0.0117598		63.16	69.73	61.73	51.04
1420521_at	papilin, proteoglycan-like sulfated glycoprotein, Papln	0.963	1.266	1.363	0.35074	0.138845	0.0192193		17.23	21.81	16.62	16
1423462_at	TGF-beta activated kinase 1/MAP3K7 binding protein 2, Tab2	0.878	1.183	1.359	0.0920244	0.420437	0.163672		2178.55	2576.15	2159.86	1895.29
1436317_at	hypothetical protein LOC100504348, LOC100504348	0.298	0.366	1.357	0.000491865	0.0106012	0.0723936		260.43	95.43	235.91	70.32
1423330_at	endosulfine alpha, Ensa	0.638	0.865	1.35	0.0203737	0.00834333	0.0771712		233.85	202.24	234.72	149.85
1439273_at	receptor (TNFRSF)-interacting serine-threonine kinase 1, Ripk1	0.702	0.944	1.35	0.000326634	0.508925	0.026423		255.81	241.53	254.83	178.86
1436226_at	transcription elongation factor B (SIII), polypeptide 1, Tceb1	0.726	0.929	1.35	0.0274098	0.518801	0.129302		111.93	103.94	106.08	77.02
1452743_at	polymerase (DNA directed), epsilon 3 (p17 subunit), Pole3	0.675	0.806	1.347	0.0114635	0.0438107	0.0266715		364.89	293.96	323.31	218.23
1417420_at	cyclin D1, Ccnd1	0.084	0.113	1.345	0.000364056	0.00113854	0.453944		1309.19	147.86	1310.33	109.95
1424786_s_at	WD repeat domain 45, Wdr45	0.597	0.806	1.343	0.00111538	0.167262	0.102674		318.85	256.84	320.44	191.24
1448345_at	translocase of outer mitochondrial membrane 34, Tomm34	0.791	1.081	1.341	0.0180824	0.0620845	0.00591587		893.44	966.13	910.35	720.3
1434439_at	glycogen synthase kinase 3 beta, Gsk3b	0.598	0.861	1.34	0.00152691	0.00420488	0.0142		72.97	62.84	78.47	46.89
1455280_at	Fras1 related extracellular matrix protein 1, Frem1	0.982	1.336	1.339	0.802179	0.0766408	0.0033355		8.81	11.77	8.95	8.79
1438021_at	RNA binding motif protein 47, Rbm47	0.901	1.167	1.334	0.352518	0.0775988	0.0275834		369.86	431.74	359.33	323.74
1434831_a_at	forkhead box O3, Foxo3	0.662	0.804	1.328	0.0335784	0.092484	0.0464615		952.15	765.19	870.85	576.14
1419554_at	CD47 antigen (Rh-related antigen, integrin-associated signal transducer), Cd47	0.754	1.043	1.327	0.00431565	0.716438	0.0839267		3507.85	3660.05	3656.73	2758.09
1417073_a_at	quaking, Qk	0.464	0.622	1.326	0.0155147	0.0800462	0.0762544		883.85	549.36	892.73	414.18
1455507_s_at	ataxin 1-like, Atxn1l	0.598	0.867	1.324	0.000924901	0.245333	0.00955734		498.13	432.06	545.42	326.32
1460716_a_at	core binding factor beta, Cbfb	0.787	0.875	1.319	0.00913563	0.0805964	0.011905		2004.98	1753.76	1688.66	1329.17
1416473_a_at	immunoglobulin superfamily, DCC subclass, member 4, Igdcc4	0.888	1.173	1.313	0.0800149	0.206937	0.0626286		13.99	16.41	14.08	12.5
1436089_at	integrator complex subunit 6, Ints6	0.822	0.932	1.309	0.154441	0.0417908	0.0678187		153.63	143.24	133.13	109.4
1455206_at	ribosomal protein S6 kinase polypeptide 3, Rps6ka3	0.436	0.475	1.305	0.000372293	0.00540044	0.0727877		1027.34	487.5	856.05	373.61
1454858_x_at	methyltransferase like 7A1, Mettl7a1	0.711	0.844	1.304	0.0119165	0.0702491	0.0355712		195.25	164.73	177.78	126.32
1424341_s_at	protocadherin alpha 1 /// protocadherin alpha 10 /// protocadherin alpha 11 /// protocadherin alpha 12 /// protocadherin alpha 2 /// protocadherin alpha 3 /// protocadherin alpha 4 /// protocadherin alpha 5 /// protocadherin alpha 6 /// protocadherin alpha 7 /// protocadherin alpha 8 /// protocadherin alpha 9 /// protocadherin alpha subfamily C, 1 /// protocadherin alpha subfamily C, 2, Pcdha1 //…	0.813	0.909	1.302	0.0442611	0.506665	0.00448198		14.46	13.14	12.41	10.09
1417225_at	ADP-ribosylation factor-like 6 interacting protein 5, Arl6ip5	0.712	0.777	1.295	0.0031386	0.0322375	0.0220283		2164.36	1681.81	1823.55	1299.01
1427522_at	Rho GTPase activating protein 20, Arhgap20	0.859	0.963	1.295	0.207268	0.758925	0.0519036		37.43	36.05	32.42	27.84
1435436_at	endothelial PAS domain protein 1, Epas1	0.773	0.979	1.289	0.129196	0.830989	0.138221		18.29	17.91	17.97	13.89
1451023_at	hyperpolarization-activated, cyclic nucleotide-gated K+ 3, Hcn3	0.901	1.17	1.289	0.260275	0.402321	0.0468058		60.82	71.18	61.32	55.22
1434506_at	AT rich interactive domain 2 (ARID, RFX-like), Arid2	0.834	1.043	1.288	0.0272797	0.798825	0.161771		144.7	150.94	140.52	117.23
1418971_x_at	B-cell leukemia/lymphoma 10, Bcl10	0.881	1.105	1.287	0.0992537	0.333676	0.0558949		924.61	1021.56	900.91	794
1426592_a_at	F-box protein 22, Fbxo22	0.895	1.011	1.286	0.0765735	0.902832	0.00758646		406.78	411.12	357.07	319.75
1450024_at	suppressor of fused homolog (Drosophila), Sufu	0.898	1.471	1.284	0.19295	0.152881	0.232148		150.46	221.31	191.91	172.41
1421553_at	epilepsy, progressive myoclonic epilepsy, type 2 gene alpha, Epm2a	0.934	1.336	1.284	0.549976	0.162649	0.121999		28.71	38.37	32.01	29.89
1422971_at	K(lysine) acetyltransferase 2A, Kat2a	0.535	0.782	1.282	0.00304917	0.216252	0.0942313		118.25	92.44	134.77	72.08
1452059_at	solute carrier family 35, member F5, Slc35f5	0.675	0.816	1.282	0.00377419	0.117234	0.0687906		730.14	596.05	688.37	464.85
1435016_at	trafficking protein, kinesin binding 2, Trak2	0.728	0.969	1.282	0.00146254	0.549491	0.0220215		223.16	216.18	231.79	168.67
1433751_at	solute carrier family 39 (zinc transporter), member 10, Slc39a10	0.291	0.317	1.281	0.00044367	0.00240814	0.0953457		591.03	187.19	502.18	146.1
1417685_at	ankyrin repeat and FYVE domain containing 1, Ankfy1	0.843	1.031	1.281	0.0690492	0.841653	0.210294		1290.69	1330.95	1232.53	1038.62
1456087_at	nuclear factor I/A, Nfia	0.731	1.099	1.279	0.00119034	0.354232	0.0644029		33.57	36.88	39.45	28.84
1424813_at	family with sequence similarity 149, member B, Fam149b	0.81	0.976	1.277	0.0925406	0.828501	0.0385053		50.84	49.64	47.99	38.88
1434108_at	F-box protein 11, Fbxo11	0.846	0.986	1.277	0.312158	0.904574	0.0508641		228.52	225.28	208.58	176.4
1436303_at	myeloid/lymphoid or mixed-lineage leukemia (trithorax homolog, Drosophila); translocated to, 4, Mllt4	0.847	0.929	1.277	0.0589038	0.486993	0.0138397		300.74	279.44	258.26	218.8
1421252_a_at	myocyte enhancer factor 2A, Mef2a	0.66	0.699	1.256	0.0180756	0.0325219	0.0386382		197.95	138.3	166.81	110.14
1418868_at	engrailed 2, En2	0.865	1.124	1.256	0.133905	0.545087	0.219893		9.17	10.31	9.49	8.21
1428615_at	lysophosphatidic acid receptor 6, Lpar6	0.719	0.771	1.254	0.0404987	0.308664	0.304045		1073.54	828.19	919.37	660.67
1429192_at	ski sarcoma viral oncogene homolog (avian), Ski	0.807	1.094	1.254	0.00743708	0.752728	0.427903		476.94	521.78	515.73	416.01
1424927_at	GLI pathogenesis-related 1 (glioma), Glipr1	0.436	0.47	1.253	0.000218435	0.00301113	0.0678981		5295.65	2486.81	4550.19	1984.28
1416107_at	neuron specific gene family member 2, Nsg2	0.921	1.1	1.251	0.445738	0.788248	0.511973		58.65	64.51	56.02	51.58
1451086_s_at	RAS-related C3 botulinum substrate 1, Rac1	0.737	0.903	1.245	0.0397276	0.0804707	0.00581504		5626.47	5078.76	5533.06	4077.78
1424443_at	transmembrane 6 superfamily member 1, Tm6sf1	0.407	0.498	1.244	0.0082381	0.0135055	0.237787		907.62	452.31	893.57	363.46
1441339_at	chromodomain helicase DNA binding protein 9, Chd9	0.794	1.032	1.237	0.0860944	0.846325	0.314461		27.83	28.71	29.25	23.21
1418908_at	peptidylglycine alpha-amidating monooxygenase, Pam	0.613	0.538	1.236	0.0199833	0.0971303	0.406302		49.85	26.83	35.44	21.71
1433759_at	dpy-19-like 1 (C. elegans), Dpy19l1	0.562	0.7	1.231	0.00341734	0.0929239	0.0787509		259.29	181.63	262.4	147.55
1448641_at	mbt domain containing 1, Mbtd1	0.613	0.743	1.231	0.000438896	0.0111507	0.0170157		340.95	253.38	335.93	205.9
1420802_at	interleukin 13, Il13	0.868	1.072	1.228	0.0780805	0.442728	0.10873		27.89	29.9	28.06	24.35
1450871_a_at	branched chain aminotransferase 1, cytosolic, Bcat1	0.897	1.025	1.227	0.0428905	0.736715	0.0610932		11.83	12.12	11.01	9.88
1450941_at	syndecan binding protein, Sdcbp	0.492	0.623	1.226	0.000215501	0.00542221	0.0647957		2335.39	1454.7	2410.09	1186.42
1435344_at	transcription factor Dp 2, Tfdp2	0.563	0.666	1.225	0.00107025	0.132211	0.390981		87.9	58.58	84.88	47.82
1446968_at	phosphatidylinositol binding clathrin assembly protein, Picalm	0.756	1.043	1.224	0.127309	0.869906	0.506303		58.09	60.61	65.51	49.51
1435651_a_at	SWI/SNF-related, matrix-associated actin-dependent regulator of chromatin, subfamily a, containing DEAD/H box 1, Smarcad1	0.779	0.951	1.224	0.0113653	0.0929811	0.0126671		402.03	382.18	400.93	312.24
1442062_at	RIKEN cDNA 7120426M23 gene, 7120426M23Rik	0.86	0.955	1.214	0.0392985	0.266949	0.00719111		153.85	146.89	140.66	120.95
1420731_a_at	cysteine and glycine-rich protein 2, Csrp2	0.516	0.481	1.213	0.00505072	0.00701247	0.141987		43.66	21.01	33.59	17.32
1416048_at	polyhomeotic-like 2 (Drosophila), Phc2	0.887	1.156	1.213	0.180503	0.391568	0.278108		461.28	533.4	495.79	439.62
1436739_at	angiotensin II receptor, type 1a, Agtr1a	0.944	1.061	1.211	0.416045	0.741861	0.350543		12.03	12.76	11.16	10.54
1434678_at	muscleblind-like 3 (Drosophila), Mbnl3	0.619	0.544	1.21	0.0235365	0.254615	0.116289		33.41	18.19	24.28	15.03
1419117_at	solute carrier family 22 (organic cation transporter), member 2, Slc22a2	0.83	1.163	1.207	0.109249	0.45321	0.326718		30.06	34.97	34.92	28.98
1449522_at	unc-5 homolog C (C. elegans), Unc5c	0.918	1.241	1.206	0.102182	0.0480085	0.0324624		50.31	62.44	56.42	51.79
1424056_at	ubiquitin specific peptidase 48, Usp48	0.788	0.884	1.205	0.00344127	0.0301063	0.00767319		320.3	283.03	297.96	234.93
1434619_at	regulatory associated protein of MTOR, complex 1, Rptor	0.857	1.005	1.204	0.0841666	0.960218	0.0683232		612.08	615.11	596.05	510.99
1435492_at	suppressor of cytokine signaling 6, Socs6	0.367	0.439	1.203	0.00753654	0.0138763	0.264753		126.28	55.45	125.52	46.08
1435315_s_at	fatty acyl CoA reductase 1, Far1	0.359	0.38	1.201	5.37509e-05	0.00741052	0.0698526		291.18	110.77	256.62	92.21
1455629_at	dopamine receptor D1A, Drd1a	0.851	1.042	1.197	0.111692	0.418433	0.0324813		26.75	27.87	27.37	23.28
1433670_at	epithelial membrane protein 2, Emp2	0.212	0.221	1.195	0.000182714	0.00603437	0.633845		502.02	110.77	436.51	92.67
1438850_at	claudin 1, Cldn1	0.858	0.939	1.193	0.198188	0.803707	0.0185064		9.95	9.34	9.13	7.83
1429814_at	pantothenate kinase 1, Pank1	0.898	1.054	1.192	0.174987	0.697454	0.221127		12.3	12.96	12.1	10.87
1436479_a_at	dipeptidylpeptidase 7, Dpp7	0.47	0.51	1.191	0.00600511	0.0198801	0.306547		1256.07	640.82	1144.66	538.06
1434336_s_at	REST corepressor 1, Rcor1	0.845	0.984	1.191	0.120447	0.721406	0.0394984		585.05	575.6	571.93	483.45
1425658_at	CD109 antigen, Cd109	0.565	0.638	1.188	0.0036896	0.163212	0.0655501		27.11	17.29	25.73	14.55
1435463_s_at	myosin ID, Myo1d	0.807	0.837	1.187	0.103795	0.302429	0.320296		68.22	57.08	59.58	48.08
1456746_a_at	CD99 antigen-like 2, Cd99l2	0.565	0.799	1.186	0.00148424	0.0757194	0.183114		110.1	87.92	131.12	74.14
1424951_at	BAI1-associated protein 2-like 1, Baiap2l1	0.826	0.926	1.186	0.0241531	0.224897	0.0315508		31.08	28.78	29.36	24.26
1421231_at	Musashi homolog 2 (Drosophila), Msi2	0.747	0.966	1.185	0.0225794	0.890853	0.486041		10.75	10.38	11.73	8.76
1427076_at	macrophage expressed gene 1, Mpeg1	0.964	1.057	1.185	0.397528	0.185767	0.00812572		11006.1	11638.8	10188.2	9817.8
1434503_s_at	lysosomal-associated membrane protein 2, Lamp2	0.758	0.972	1.184	0.0234036	0.827675	0.257736		3844.86	3738.07	4164.18	3156.05
1435542_s_at	CTTNBP2 N-terminal like, Cttnbp2nl	0.903	1.185	1.181	0.3652	0.214767	0.144387		970.12	1149.85	1077.68	973.24
1423732_at	translocating chain-associating membrane protein 1, Tram1	0.762	0.879	1.18	0.00201775	0.0310592	0.00355984		2163.82	1901.38	2115.68	1611.44
1419334_at	cytotoxic T-lymphocyte-associated protein 4, Ctla4	0.889	1.145	1.18	0.203764	0.200988	0.126678		22.88	26.2	24.97	22.21
1428427_at	F-box and leucine-rich repeat protein 2, Fbxl2	0.587	0.792	1.179	0.00839929	0.369883	0.488375		19.26	15.25	22.06	12.94
1434250_at	p21 protein (Cdc42/Rac)-activated kinase 2, Pak2	0.773	0.923	1.179	0.0179921	0.265404	0.0857307		196.47	181.35	198.99	153.87
1420388_at	protease, serine, 12 neurotrypsin (motopsin), Prss12	0.8	1.051	1.179	0.0098257	0.279428	0.0232489		44.71	47.01	49.83	39.86
1419009_at	actin-like 7a, Actl7a	0.954	1.167	1.179	0.719163	0.357487	0.231139		50.57	58.99	52.41	50.02
1455286_at	BTB (POZ) domain containing 1, Btbd1	0.594	0.621	1.176	0.0138238	0.101921	0.385906		895.56	555.93	796.1	472.62
1460607_at	immunoglobulin superfamily, member 11, Igsf11	0.975	1.116	1.176	0.570842	0.355769	0.182729		8.22	9.17	8	7.8
1448292_at	ubiquinol-cytochrome c reductase, complex III subunit XI, Uqcr11	0.768	0.798	1.175	0.00113762	0.0628632	0.010535		1650.77	1317.95	1460.26	1121.82
1423323_at	tumor-associated calcium signal transducer 2, Tacstd2	0.95	1.133	1.172	0.228253	0.174559	0.0845483		7.89	8.94	8.03	7.63
1442645_at	ATPase, Ca++ transporting, plasma membrane 3, Atp2b3	0.959	1.103	1.171	0.61027	0.685714	0.519793		27.99	30.88	27.5	26.38
1436746_at	WNK lysine deficient protein kinase 1, Wnk1	0.649	0.955	1.17	0.0050283	0.891103	0.594911		1029.97	983.5	1295.62	840.53
1435225_s_at	bromodomain and PHD finger containing, 3, Brpf3	0.801	1.207	1.17	0.000437481	0.238046	0.164414		50.74	61.24	65.36	52.34
1449616_s_at	golgi autoantigen, golgin subfamily a, 3, Golga3	0.832	0.916	1.17	0.0367381	0.655856	0.467121		308.68	282.9	290.83	241.84
1444268_at	cDNA sequence BC004004, BC004004	0.615	0.785	1.166	0.0153732	0.15538	0.360348		93.59	73.46	102.45	63
1428262_s_at	predicted gene 11847 /// heterogeneous nuclear ribonucleoprotein A3, Gm11847 /// Hnrnpa3	0.585	0.67	1.165	0.00334021	0.0541798	0.195689		1460.28	977.97	1433.52	839.26
1437662_at	acyl-CoA synthetase medium-chain family member 5, Acsm5	0.946	1.176	1.164	0.552827	0.0201605	0.165685		9.58	11.27	10.23	9.68
1444774_at		0.883	1.106	1.163	0.0824802	0.410931	0.171643		39.7	43.9	42.76	37.74
1437303_at	interleukin 6 signal transducer, Il6st	0.293	0.343	1.161	0.000405213	0.0659568	0.678283		184.32	63.24	186	54.45
1425515_at	phosphatidylinositol 3-kinase, regulatory subunit, polypeptide 1 (p85 alpha), Pik3r1	0.652	0.69	1.161	0.0537537	0.119379	0.062547		210.27	144.99	191.52	124.86
1440444_at	fatty acid desaturase 1, Fads1	0.652	0.889	1.16	0.00156624	0.631649	0.575568		90.91	80.85	106.84	69.69
1422880_at	synaptophysin-like protein, Sypl	0.744	0.866	1.158	0.0536198	0.131864	0.108886		2894.73	2507.32	2910.37	2165.3
1422205_at	SRY-box containing gene 1, Sox1	0.794	1.13	1.157	0.162084	0.27199	0.215401		14.2	16.05	17.47	13.87
1422956_at	DNA segment, Chr 1, Pasteur Institute 1, D1Pas1	0.885	0.977	1.155	0.550497	0.868636	0.234203		15.34	14.99	14.66	12.98
1460258_at	leukocyte cell derived chemotaxin 1, Lect1	0.867	1.153	1.153	0.0523513	0.404522	0.0172867		7.84	9.04	9.04	7.84
1416979_at	proteasome maturation protein, Pomp	0.966	1.031	1.153	0.603868	0.823718	0.359916		3384.01	3488.57	3131.85	3024.51
1435996_at	caspase recruitment domain family, member 11, Card11	0.705	0.975	1.152	0.0411907	0.871509	0.465719		31.3	30.53	37.6	26.51
1423524_at	microtubule associated serine/threonine kinase-like, Mastl	0.495	0.399	1.151	0.0232839	0.118271	0.382212		38.69	15.44	27.12	13.42
1430104_at	R-spondin 2 homolog (Xenopus laevis), Rspo2	0.821	1.003	1.15	0.013819	0.954703	0.0990407		29.8	29.9	31.69	26.01
1450786_x_at	PDZ and LIM domain 5, Pdlim5	0.549	0.43	1.149	0.0666291	0.00950961	0.413739		207.91	89.41	141.71	77.81
1452163_at	E26 avian leukemia oncogene 1, 5' domain, Ets1	0.646	0.712	1.148	0.106097	0.104848	0.552762		24.04	17.11	23.07	14.9
1436034_at	centrosomal protein 68, Cep68	0.662	0.789	1.148	0.0299458	0.204485	0.513031		127.15	100.31	131.95	87.37
1444704_at		0.912	0.928	1.147	0.162426	0.620478	0.376917		48.35	44.88	42.88	39.12
1427416_x_at	dual specificity phosphatase 7, Dusp7	0.489	0.623	1.142	7.03441e-07	0.0470366	0.0694605		286.11	178.21	318.95	156.05
1434576_at	testis specific gene A14, Tsga14	0.747	0.814	1.14	0.0650378	0.0482882	0.2918		126.18	102.75	120.76	90.15
1431913_a_at	phosphodiesterase 3A, cGMP inhibited, Pde3a	0.915	1.021	1.138	0.284566	0.88887	0.127566		39.49	40.31	38.72	35.41
1446499_at	Fas (TNFRSF6)-associated via death domain, Fadd	0.869	1.155	1.137	0.0212134	0.0015773	0.0115825		60.78	70.19	71.08	61.74
1425660_at	BTB (POZ) domain containing 3, Btbd3	0.868	0.915	1.132	0.0536094	0.491961	0.0786509		49.97	45.74	46.59	40.42
1440468_at	RIKEN cDNA D630023F18 gene, D630023F18Rik	0.792	0.912	1.129	0.0445241	0.497108	0.169445		12.96	11.82	13.22	10.47
1456245_x_at	vesicle-associated membrane protein 3, Vamp3	0.834	1.008	1.129	0.0585689	0.716573	0.0932905		2469.82	2489.85	2642.15	2204.58
1422263_at	bradykinin receptor, beta 2, Bdkrb2	0.823	1.208	1.128	0.0874374	0.143984	0.176189		13.37	16.15	17.41	14.32
1427476_a_at	tripartite motif-containing 32, Trim32	0.858	1.049	1.126	0.0650439	0.544058	0.270802		148.84	156.06	161.5	138.57
1420811_a_at	catenin (cadherin associated protein), beta 1, Ctnnb1	0.901	0.966	1.125	0.052922	0.229829	0.0270454		4049.29	3909.84	3858.36	3476.81
1444687_at	complement component 1, q subcomponent-like 2, C1ql2	0.908	1.039	1.125	0.431896	0.741486	0.422789		31.13	32.33	31.68	28.75
1424969_s_at	uridine phosphorylase 2, Upp2	0.911	1.074	1.124	0.141986	0.275059	0.0200952		6.5	6.98	6.82	6.21
1426988_at	kelch domain containing 5, Klhdc5	0.909	0.969	1.121	0.47804	0.76545	0.356993		81.11	78.58	77.1	70.11
1416926_at	transformation related protein 53 inducible nuclear protein 1, Trp53inp1	0.494	0.6	1.12	0.0152446	0.111592	0.747758		549.69	329.73	596.66	294.53
1429400_at	chloride channel 5, Clcn5	0.587	0.725	1.119	0.000450976	0.0829229	0.457403		546.61	396.13	602.46	353.88
1435752_s_at	ATP-binding cassette, sub-family C (CFTR/MRP), member 9, Abcc9	0.959	1.026	1.119	0.51578	0.882752	0.267004		13.11	13.45	12.54	12.02
1451689_a_at	SRY-box containing gene 10, Sox10	0.886	1.161	1.118	0.0753982	0.321367	0.298111		64.72	75.11	75.81	67.18
1457701_at	transmembrane protein 136, Tmem136	0.982	1.012	1.118	0.657999	0.813996	0.0160231		12.1	12.24	11.15	10.95
1449491_at	caspase recruitment domain family, member 10, Card10	0.966	1.05	1.117	0.663872	0.762158	0.515499		47.54	49.94	46.29	44.71
1421407_at	coagulation factor II (thrombin) receptor-like 2, F2rl2	0.801	0.915	1.116	0.0535407	0.551457	0.270468		41.61	38.07	42.57	34.11
1458956_at	PITPNM family member 3, Pitpnm3	0.84	1.141	1.114	0.211146	0.117726	0.346763		21.03	23.99	25.63	21.54
1437152_at	mex3 homolog B (C. elegans), Mex3b	0.346	0.409	1.105	0.00355441	0.0152313	0.463541		25.77	10.55	27.59	9.55
1435815_at	leucine zipper, down-regulated in cancer 1, Ldoc1	0.96	1.155	1.104	0.729706	0.0338727	0.319624		13.35	15.42	14.55	13.97
1457956_at	calmodulin binding transcription activator 1, Camta1	0.845	1.164	1.102	0.0902345	0.132968	0.16951		38.07	44.32	47.59	40.21
1428535_at	RIKEN cDNA 9430020K01 gene, 9430020K01Rik	0.789	0.987	1.1	0.0241328	0.917637	0.448611		16.85	16.63	19.16	15.12
1430676_at	collagen, type XIX, alpha 1, Col19a1	0.929	1.035	1.1	0.331739	0.406405	0.251041		14.22	14.72	14.41	13.38
1415953_s_at	MAP/microtubule affinity-regulating kinase 2, Mark2	0.879	1.047	1.098	0.0155683	0.453106	0.176924		160.77	168.34	174.58	153.37
1426169_a_at	linker for activation of T cells family, member 2, Lat2	0.575	0.502	1.097	0.00324988	0.000421214	0.271414		2332.43	1171.13	1856.86	1067.52
1439561_at	RIKEN cDNA 2010012O05 gene, 2010012O05Rik	0.82	0.958	1.097	0.0157948	0.600071	0.175991		95.07	91.11	101.29	83.07
1428217_at	RIKEN cDNA 1600012H06 gene, 1600012H06Rik	0.946	0.945	1.097	0.468488	0.743571	0.621605		296.99	280.77	270.4	255.88
1460431_at	glucosaminyl (N-acetyl) transferase 1, core 2, Gcnt1	0.181	0.221	1.095	9.76573e-06	0.0147686	0.803487		239.35	52.91	266.6	48.32
1434690_at	lysocardiolipin acyltransferase 1, Lclat1	0.881	1.088	1.094	0.0906508	0.427261	0.275146		292.96	318.86	330.63	291.36
1424721_at	microfibrillar-associated protein 3, Mfap3	0.864	0.978	1.092	0.0256391	0.580505	0.154929		1179.79	1153.75	1223.31	1057
1419536_a_at	v-rel reticuloendotheliosis viral oncogene homolog A (avian), Rela	0.983	1.252	1.088	0.79453	0.0407271	0.254846		1727.2	2162.31	2022.09	1986.88
1419673_at	sparc/osteonectin, cwcv and kazal-like domains proteoglycan 1, Spock1	0.931	0.957	1.087	0.380705	0.772101	0.309568		51.57	49.37	48.81	45.42
1448152_at	insulin-like growth factor 2, Igf2	0.917	0.991	1.084	0.176165	0.95651	0.597136		47.82	47.41	47.7	43.73
1443764_x_at	RAB27b, member RAS oncogene family, Rab27b	0.666	0.714	1.08	0.0195382	0.0541888	0.487954		104.96	74.94	104.23	69.4
1420160_s_at	myosin IE, Myo1e	0.256	0.287	1.078	8.66641e-05	0.0021244	0.57275		132.44	37.95	137.65	35.22
1423256_a_at	ATPase, H+ transporting, lysosomal V1 subunit G1, Atp6v1g1	0.803	0.896	1.074	0.0493458	0.383735	0.499759		3476.53	3115.59	3612.68	2900.38
1438771_at	bromodomain containing 1, Brd1	0.842	0.844	1.072	0.00376503	0.232066	0.117912		134.92	113.83	126.16	106.22
1435518_at	RAS related protein 1b, Rap1b	0.819	0.732	1.071	0.205193	0.113951	0.576756		7544.92	5523.41	6293.17	5156.11
1450856_at	armadillo repeat gene deleted in velo-cardio-facial syndrome, Arvcf	0.92	0.992	1.069	0.37431	0.908752	0.46312		43.74	43.38	44.1	40.59
1455652_at	kinesin family member 3A, Kif3a	0.462	0.527	1.066	0.00214381	0.0314794	0.703909		151.42	79.85	162.25	74.92
1443527_at	telomeric repeat binding factor 1, Terf1	0.834	0.913	1.065	0.214375	0.743271	0.641859		21.6	19.73	22.2	18.52
1432028_at	RAB11 family interacting protein 2 (class I), Rab11fip2	0.914	0.938	1.065	0.0359941	0.718019	0.159946		13.34	12.51	12.86	11.75
1421723_at	protocadherin beta 18, Pcdhb18	0.925	1.1	1.065	0.28528	0.540768	0.523772		6.41	7.05	7.16	6.62
1421432_at	ADP-ribosylation factor-like 10, Arl10	0.839	0.813	1.064	0.0129643	0.121507	0.197434		49.97	40.62	45.51	38.18
1443609_s_at	synovial apoptosis inhibitor 1, synoviolin, Syvn1	0.851	1.148	1.064	0.181269	0.276302	0.558062		488.27	560.49	619.19	527
1435346_at	coiled-coil domain containing 82, Ccdc82	0.674	0.607	1.063	0.010477	0.0148249	0.55488		491.43	298.34	416.04	280.55
1456951_at	myeloblastosis oncogene-like 1, Mybl1	0.805	0.789	1.062	0.00950622	0.141076	0.342185		9.53	7.52	8.79	7.08
1420956_at	adenomatosis polyposis coli, Apc	0.81	0.766	1.061	0.036513	0.00206654	0.416867		302.19	231.38	269.29	218.17
1449188_at	midnolin, Midn	0.927	1.344	1.061	0.434777	0.05372	0.617344		91.06	122.37	124.4	115.31
1421632_at	potassium intermediate/small conductance calcium-activated channel, subfamily N, member 3, Kcnn3	0.958	0.981	1.061	0.473096	0.68824	0.339605		46.29	45.39	44.66	42.78
1428412_at	transmembrane 9 superfamily member 3, Tm9sf3	0.683	0.603	1.058	0.0140521	0.0706986	0.774075		487.43	293.99	406.75	277.93
1430241_at	F-box and leucine-rich repeat protein 17, Fbxl17	0.863	0.922	1.058	0.0356962	0.242287	0.386446		44.52	41.03	44.95	38.79
1417644_at	sarcospan, Sspn	0.932	0.879	1.057	0.165586	0.416738	0.256967		9.43	8.29	8.41	7.84
1424918_at	TBC1 domain family, member 19, Tbc1d19	0.786	0.852	1.052	0.0451919	0.166369	0.673283		307.71	262.08	317.12	249.18
1460249_at	ligand of numb-protein X 2, Lnx2	0.881	1.021	1.051	0.0424803	0.885848	0.697436		161.83	165.21	178.44	157.18
1448195_at	TAF5-like RNA polymerase II, p300/CBP-associated factor (PCAF)-associated factor, Taf5l	0.965	1.139	1.051	0.608961	0.184853	0.561586		136.77	155.82	153.57	148.22
1453384_at	DENN/MADD domain containing 1B, Dennd1b	0.757	0.63	1.049	0.121332	0.147629	0.871356		74.34	46.86	59.02	44.65
1416361_a_at	dynein cytoplasmic 1 intermediate chain 1, Dync1i1	0.961	0.935	1.048	0.0468927	0.392551	0.529416		7.21	6.74	6.69	6.43
1440901_at	diacylglycerol kinase, beta, Dgkb	0.964	1.08	1.048	0.382679	0.577987	0.720719		19.02	20.55	20.34	19.61
1424866_at	ubiquitin specific peptidase 43, Usp43	0.884	0.962	1.047	0.107456	0.670284	0.643501		17.92	17.24	18.62	16.46
1450991_at	DnaJ (Hsp40) homolog, subfamily B, member 7, Dnajb7	0.924	0.987	1.047	0.177949	0.93853	0.789696		8.37	8.26	8.54	7.89
1460447_at	pseudouridylate synthase 7 homolog (S. cerevisiae)-like, Pus7l	0.939	1.04	1.045	0.438435	0.721159	0.728152		84.12	87.5	89.09	83.7
1427982_s_at	synaptic nuclear envelope 2, Syne2	0.782	0.779	1.044	0.0263184	0.00817925	0.555253		13.97	10.88	13.33	10.42
1454996_at	hydroxysteroid dehydrogenase like 1, Hsdl1	0.991	1.016	1.042	0.811271	0.592945	0.326862		1018.7	1035.43	1002.51	993.24
1458114_at	sterile alpha motif domain containing 12, Samd12	0.842	0.779	1.041	0.0656126	0.0394205	0.335726		9.35	7.28	8.3	6.99
1417209_at	SERTA domain containing 2, Sertad2	0.893	1.034	1.041	0.0400208	0.889	0.834834		330.74	341.92	367.8	328.45
1436164_at	solute carrier family 30 (zinc transporter), member 1, Slc30a1	0.834	0.792	1.039	0.0972749	0.431804	0.893502		856.52	678.17	782.99	652.93
1429178_at	odd Oz/ten-m homolog 3 (Drosophila), Odz3	0.915	0.926	1.039	0.16111	0.648583	0.729972		7.2	6.67	7.02	6.42
1455407_at	zinc finger protein 236, Zfp236	0.875	0.977	1.037	0.0900077	0.723787	0.26694		76.25	74.48	82.1	71.84
1457062_at	RIKEN cDNA 1700081L11 gene, 1700081L11Rik	0.699	0.856	1.036	0.0234964	0.0319685	0.772401		84	71.88	99.3	69.41
1439090_at	TBC1 domain family, member 23, Tbc1d23	0.712	0.83	1.035	0.121988	0.226033	0.870658		107.69	89.37	121.33	86.38
1418408_at	zinc finger, AN1-type domain 1, Zfand1	0.613	0.73	1.034	0.00686268	0.178055	0.805166		65.31	47.7	75.2	46.13
1428583_at	nuclear fragile X mental retardation protein interacting protein 2, Nufip2	0.825	0.748	1.034	0.263313	0.108838	0.841973		104.88	78.5	92.04	75.91
1431804_a_at	trans-acting transcription factor 3, Sp3	0.974	0.774	1.032	0.90725	0.110517	0.839645		580.53	449.1	447.21	435.36
1426981_at	proprotein convertase subtilisin/kexin type 6, Pcsk6	0.928	0.887	1.031	0.429585	0.309853	0.82846		65.96	58.51	61.17	56.77
1446760_at	Thyroid hormone receptor interactor 13, Trip13	0.852	1.018	1.028	0.0649128	0.825272	0.627915		10.38	10.57	12.06	10.28
1450771_at	fucosyltransferase 9, Fut9	0.918	0.928	1.028	0.248461	0.199316	0.559777		6.24	5.79	6.13	5.63
1416159_at	nuclear receptor subfamily 2, group F, member 2, Nr2f2	0.853	0.922	1.024	0.0139523	0.17601	0.609515		13.29	12.26	14.03	11.97
1444723_at	RIKEN cDNA 6530418L21 gene, 6530418L21Rik	0.911	0.839	1.024	0.192199	0.0811242	0.75261		23.45	19.67	21.09	19.21
1424127_at	eyes absent 2 homolog (Drosophila), Eya2	0.964	1.034	1.023	0.572337	0.434882	0.739143		16.44	17	17.24	16.62
1427550_at	paternally expressed 10, Peg10	0.943	0.988	1.022	0.566843	0.913244	0.789014		11.89	11.75	12.2	11.5
1454916_s_at	ADP-ribosylation factor interacting protein 1, Arfip1	0.972	0.94	1.021	0.423079	0.263852	0.687268		956.93	899.7	907.07	881.57
1454180_at	armadillo repeat containing 2, Armc2	0.647	0.737	1.02	0.00299332	0.0489805	0.807217		20.64	15.22	23.05	14.92
1442819_at	rhomboid, veinlet-like 2 (Drosophila), Rhbdl2	0.85	0.933	1.02	0.0816904	0.638401	0.901369		17.94	16.74	19.3	16.41
1419314_at	tubulointerstitial nephritis antigen, Tinag	0.978	1.308	1.019	0.617961	0.0499801	0.773427		9.24	12.09	12.14	11.87
1422607_at	ets variant gene 1, Etv1	0.397	0.428	1.018	0.00204419	0.0213925	0.945514		125.66	53.83	133.08	52.86
1417096_at	ribosomal RNA processing 15 homolog (S. cerevisiae), Rrp15	0.733	0.778	1.018	0.152783	0.210657	0.946207		158.31	123.13	165.05	120.91
1441969_at	tripartite motif-containing 36, Trim36	0.835	0.724	1.017	0.281766	0.153499	0.930672		58.2	42.12	49.6	41.4
1437907_a_at	tubulin cofactor A, Tbca	0.696	0.737	1.015	0.0211144	0.143597	0.867659		1858.51	1369.33	1937.94	1349.59
1426871_at	F-box protein 33, Fbxo33	0.778	0.833	1.015	0.00377118	0.245674	0.912909		649.87	541.59	686.46	533.82
1422846_at	retinol binding protein 2, cellular, Rbp2	0.858	0.981	1.011	0.0575754	0.883673	0.80984		26.12	25.62	29.54	25.35
1453289_at	eukaryotic translation initiation factor 2C, 4, Eif2c4	0.468	0.594	1.01	0.00508953	0.031773	0.945704		220.85	131.28	277.81	129.99
1435389_at	RALBP1 associated Eps domain containing protein 2, Reps2	0.204	0.179	1.006	0.0031061	0.00525759	0.982398		337	60.23	293.97	59.9
1455840_at	Rap guanine nucleotide exchange factor (GEF) 5, Rapgef5	0.905	0.9	1.003	0.375931	0.805913	0.994928		191.76	172.62	190.23	172.18
1416773_at	WEE 1 homolog 1 (S. pombe), Wee1	0.447	0.464	1	0.00372501	0.0351895	0.998771		370.81	172.17	385.24	172.24
1449457_at	acyl-CoA thioesterase 12, Acot12	0.861	0.854	0.999	0.132088	0.225112	0.994283		48.66	41.56	48.29	41.59
1454693_at	histone deacetylase 4, Hdac4	0.838	0.929	0.998	0.145155	0.46366	0.976018		85.89	79.79	95.45	79.96
1425505_at	myosin, light polypeptide kinase, Mylk	0.84	0.851	0.998	0.228726	0.462151	0.99305		22.13	18.84	22.48	18.88
1448688_at	podocalyxin-like, Podxl	0.91	0.918	0.998	0.385869	0.243294	0.981533		33.2	30.48	33.56	30.53
1450095_a_at	acylphosphatase 1, erythrocyte (common) type, Acyp1	0.72	0.752	0.997	0.148438	0.0806697	0.990143		94.14	70.75	98.51	70.97
1452340_at	zinc finger protein 518B, Zfp518b	0.961	0.943	0.997	0.767466	0.27204	0.98551		93.57	88.19	92.01	88.42
1423297_at	adducin 3 (gamma), Add3	0.867	0.696	0.993	0.404033	0.0398392	0.937771		150.23	104.59	121.41	105.3
1418505_at	nudix (nucleoside diphosphate linked moiety X)-type motif 4, Nudt4	0.823	0.745	0.99	0.0115541	0.0506291	0.618311		574.91	428.19	525.65	432.72
1448645_at	male-specific lethal 3 homolog (Drosophila), Msl3	0.677	0.592	0.989	0.000179749	9.92259e-05	0.667682		651.83	386.09	576.3	390.43
1453486_a_at	signal peptide, CUB domain, EGF-like 2, Scube2	0.979	1.054	0.989	0.700092	0.216887	0.813857		7.91	8.34	8.61	8.43
1424034_at	RAR-related orphan receptor alpha, Rora	0.575	0.499	0.988	0.00240141	0.0506204	0.960497		194.18	96.88	170.64	98.08
1436327_a_at	vacuolar protein sorting 53 (yeast), Vps53	0.817	0.728	0.987	0.0838997	0.0676891	0.898455		181.12	131.77	163.54	133.55
1415718_at	SAP30-like, Sap30l	0.843	0.847	0.985	0.232538	0.135122	0.898909		512.59	434.05	522.66	440.57
1416337_at	ubiquinol-cytochrome c reductase binding protein, Uqcrb	0.965	1.009	0.984	0.705745	0.942013	0.898778		769.59	776.48	817.72	789.31
1454216_at	predicted gene 14757, Gm14757	0.995	0.936	0.984	0.958274	0.340492	0.76216		16.35	15.3	15.63	15.55
1427261_at	WW, C2 and coiled-coil domain containing 1, Wwc1	0.937	0.993	0.981	0.432086	0.910124	0.760296		26.62	26.43	28.74	26.93
1455376_at	RIKEN cDNA 1300010F03 gene, 1300010F03Rik	0.729	0.715	0.98	1.34169e-05	0.0281771	0.733817		226.47	161.86	226.53	165.21
1425942_a_at	glycoprotein m6b, Gpm6b	0.876	0.86	0.976	0.135182	0.0190339	0.587484		16.05	13.81	16.15	14.15
1427735_a_at	actin, alpha 1, skeletal muscle, Acta1	0.898	0.876	0.974	0.202762	0.159769	0.744236		44.43	38.94	44.51	39.96
1442329_at	DNA cross-link repair 1A, PSO2 homolog (S. cerevisiae), Dclre1a	0.817	0.838	0.967	0.063392	0.190174	0.727145		8.99	7.53	9.54	7.79
1423625_a_at	DnaJ (Hsp40) homolog, subfamily C, member 19, Dnajc19	0.646	0.67	0.962	0.0305396	0.0690509	0.840913		529.25	354.73	570.91	368.82
1450884_at	CD36 antigen, Cd36	0.135	0.109	0.961	8.47043e-05	0.0103739	0.95492		406.13	44.35	340.73	46.15
1460116_s_at	sprouty protein with EVH-1 domain 1, related sequence, Spred1	0.548	0.647	0.96	0.00156505	0.058977	0.7496		188.76	122.18	232.15	127.26
1458181_at	RIKEN cDNA 9030624J02 gene, 9030624J02Rik	0.71	0.775	0.954	0.0386488	0.0777958	0.77579		60.55	46.9	69.26	49.17
1419640_at	purine rich element binding protein B, Purb	0.788	0.83	0.947	0.0652248	0.153595	0.560402		329.86	273.77	367.1	289.17
1448388_a_at	RIKEN cDNA 1110002B05 gene, 1110002B05Rik	0.592	0.507	0.943	0.000653378	0.0179976	0.605852		2310.69	1172.29	2101.43	1243.47
1454783_at	interleukin 13 receptor, alpha 1, Il13ra1	0.729	0.563	0.943	0.125605	0.00335421	0.589942		57.12	32.14	46.78	34.09
1440737_at	InaD-like (Drosophila), Inadl	0.907	0.837	0.936	0.0341039	0.0313269	0.09748		7.63	6.39	7.53	6.83
1455495_at	v-abl Abelson murine leukemia viral oncogene homolog 2 (arg, Abelson-related gene), Abl2	0.858	0.754	0.935	0.0570712	0.0485583	0.383953		348.91	262.92	327.9	281.31
1424821_at	Nedd4 family interacting protein 1, Ndfip1	0.73	0.695	0.931	0.0162831	0.00520031	0.164852		1604.23	1115.53	1640	1197.78
1416155_at	high mobility group box 3, Hmgb3	0.305	0.243	0.929	0.00937726	0.00315723	0.686026		258.58	62.87	222.06	67.7
1452632_at	AP2 associated kinase 1, Aak1	0.805	1.021	0.929	0.0703301	0.813895	0.526154		34.35	35.07	46.89	37.74
1428193_at	ubiquitin specific peptidase 9, X chromosome, Usp9x	0.667	0.607	0.927	0.000696618	0.00546689	0.104064		286.96	174.21	281.87	187.97
1423650_at	ring finger protein 26, Rnf26	0.758	0.887	0.927	0.00117813	0.0110342	0.100874		350.52	310.86	442.48	335.27
1455323_at	RB-associated KRAB repressor, Rbak	0.955	0.963	0.926	0.0918844	0.734291	0.482052		78.99	76.05	85.94	82.11
1437040_at	ethanolamine kinase 2, Etnk2	0.947	1.043	0.924	0.523283	0.724885	0.439022		21.4	22.33	25.51	24.16
1436181_at	ArfGAP with SH3 domain, ankyrin repeat and PH domain 2, Asap2	0.757	0.7	0.921	0.011845	0.000337817	0.164572		35.59	24.92	35.77	27.07
1432638_at	BCL2-associated athanogene 5, Bag5	0.806	0.727	0.921	0.0088461	0.0675614	0.269259		106.01	77.09	103.75	83.67
1424124_at	motile sperm domain containing 2, Mospd2	0.885	0.762	0.921	0.347822	0.420583	0.631133		416.11	317.02	389.01	344.09
1456918_at	Ras association (RalGDS/AF-6) and pleckstrin homology domains 1, Raph1	0.496	0.437	0.92	0.00274099	0.010329	0.583389		187.29	81.79	179.25	88.92
1436153_a_at	zinc finger, MYND domain containing 11, Zmynd11	0.842	0.812	0.914	0.0583552	0.188954	0.405384		410.34	333.24	433.13	364.58
1458508_at	matrin 3, Matr3	0.804	0.873	0.912	0.146685	0.642209	0.733559		47.7	41.64	56.79	45.64
1451979_at	v-Ki-ras2 Kirsten rat sarcoma viral oncogene homolog, Kras	0.798	0.779	0.911	0.0170033	0.329021	0.677031		500.63	389.83	536.31	427.96
1439201_at	ubiquitin specific peptidase 14, Usp14	0.767	0.77	0.909	0.0789601	0.195407	0.564194		114.74	88.37	126.7	97.23
1422449_s_at	reticulocalbin 2, Rcn2	0.826	0.653	0.907	0.250085	0.0567036	0.350352		764.29	499.36	666.77	550.83
1459522_s_at	glycogenin, Gyg	0.512	0.517	0.903	0.000247001	0.0174081	0.37333		3631.74	1878.89	4069.63	2081.87
1434700_at	G2/M-phase specific E3 ubiquitin ligase, G2e3	0.662	0.715	0.903	0.0167461	0.0172567	0.402772		37.64	26.91	44.99	29.8
1416591_at	RAB34, member of RAS oncogene family, Rab34	0.622	0.577	0.898	0.000441884	0.067276	0.596579		505.15	291.27	521.76	324.38
1442112_at	vacuolar protein sorting 18 (yeast), Vps18	0.716	0.84	0.894	0.0157801	0.0360804	0.302077		30.95	26.01	40.65	29.1
1427017_at	special AT-rich sequence binding protein 2, Satb2	0.819	0.733	0.888	0.202422	0.159674	0.475161		21.89	16.05	22.06	18.07
1434687_at	hypothetical protein C730026J16 /// zinc finger and BTB domain containing 38, C730026J16 /// Zbtb38	0.717	0.818	0.88	0.0831782	0.0931334	0.403995		20.03	16.39	25.97	18.63
1441956_s_at	Cut-like homeobox 1, Cux1	0.502	0.662	0.872	0.00753042	0.140071	0.504576		36.62	24.23	55.32	27.78
1423350_at	suppressor of cytokine signaling 5, Socs5	0.704	0.614	0.871	0.0467133	0.0295684	0.014479		84.71	51.97	84.72	59.68
1456296_at	RIKEN cDNA 5830418K08 gene, 5830418K08Rik	0.815	0.757	0.865	0.117763	0.144886	0.214959		28.45	21.53	30.55	24.89
1417166_at	PC4 and SFRS1 interacting protein 1, Psip1	0.753	0.651	0.864	0.0354548	0.130845	0.23078		101.11	65.86	101.22	76.19
1418640_at	sirtuin 1 (silent mating type information regulation 2, homolog) 1 (S. cerevisiae), Sirt1	0.856	0.777	0.86	0.0756961	0.204198	0.242023		166.05	129.1	175.51	150.16
1426384_a_at	tyrosine 3-monooxygenase/tryptophan 5-monooxygenase activation protein, epsilon polypeptide, Ywhae	0.907	0.91	0.846	0.301712	0.544095	0.19316		1872.97	1705.14	2221.94	2016.19
1460341_at	pleckstrin homology domain containing, family B (evectins) member 2, Plekhb2	0.96	0.835	0.845	0.590951	0.294455	0.298914		2099.9	1752.87	2160.21	2074.08
1429557_at	minichromosome maintenance deficient 8 (S. cerevisiae), Mcm8	0.766	0.561	0.832	0.0585864	0.0964441	0.472421		42.24	23.69	37.21	28.49
1438890_at	Lysine (K)-specific demethylase 2A, Kdm2a	0.828	0.901	0.817	0.248404	0.4112	0.245942		53.72	48.41	71.56	59.24
1435437_at	SET domain containing (lysine methyltransferase) 7, Setd7	0.961	0.795	0.812	0.741819	0.459987	0.450826		386.49	307.43	393.94	378.65
1455790_at	E2F transcription factor 2, E2f2	0.579	0.617	0.802	0.00651056	0.019121	0.157219		36.15	22.29	48.02	27.8
1441238_at	PDS5, regulator of cohesion maintenance, homolog A (S. cerevisiae), Pds5a	0.856	0.891	0.796	0.107217	0.314841	0.0825693		41.27	36.79	53.97	46.22
1418334_at	DBF4 homolog (S. cerevisiae), Dbf4	0.731	0.511	0.792	0.0183025	0.0774631	0.320997		332.86	170.03	293.71	214.8
1428168_at	myelin protein zero-like 1, Mpzl1	0.942	0.699	0.781	0.533807	0.134627	0.242866		133.25	93.17	126.66	119.33
1454640_at	coiled-coil-helix-coiled-coil-helix domain containing 7, Chchd7	0.899	0.968	0.779	0.505658	0.251894	0.118014		242.16	234.39	334.63	300.72
1433496_at	glycosyltransferase 25 domain containing 1, Glt25d1	0.883	0.624	0.777	0.120869	0.0838367	0.129759		971.89	606.73	884.14	780.6
1428410_at	N(alpha)-acetyltransferase 50, NatE catalytic subunit, Naa50	0.685	0.44	0.762	0.0551069	0.00174994	0.0269979		298.31	131.13	251.23	172.11
1455488_at	HAUS augmin-like complex, subunit 6, Haus6	0.717	0.474	0.754	0.138605	0.037813	0.116855		55.91	26.48	49	35.12
1443954_at	RAD18 homolog (S. cerevisiae), Rad18	0.67	0.516	0.753	0.0265362	0.0324671	0.0736012		48.27	24.89	49.33	33.04
1455134_at	RIKEN cDNA D730040F13 gene, D730040F13Rik	0.816	0.53	0.744	0.0884912	0.00690389	0.00429362		127.04	67.38	110.99	90.52
1423919_at	HAUS augmin-like complex, subunit 3, Haus3	0.751	0.462	0.731	0.0855505	0.00730228	0.0342296		182.48	84.31	153.76	115.41
1439059_at	family with sequence similarity 199, X-linked, Fam199x	0.896	0.733	0.709	0.356046	0.208353	0.0638331		48.45	35.51	55.92	50.11
1444599_at	hect domain and RLD 4, Herc4	0.814	0.694	0.698	0.129367	0.120624	0.0657269		34.77	24.12	42.47	34.56
1419186_a_at	ST8 alpha-N-acetyl-neuraminide alpha-2,8-sialyltransferase 4, St8sia4	0.47	0.256	0.658	0.000176809	0.0270855	0.219624		874.57	224.06	724.32	340.33
1455604_at	frizzled homolog 5 (Drosophila), Fzd5	0.923	0.615	0.629	0.446574	0.137936	0.126268		71.23	43.82	75.5	69.68
1431056_a_at	lipoprotein lipase, Lpl	0.397	0.243	0.622	0.000907549	0.015932	0.258704		10732.6	2609.87	10562.9	4192.94
